# Supplementary material for: High Prevalence of the BIM Deletion Polymorphism in Young Female Breast Cancer in an East Asian Country
Source: PLoS One. 2015 Apr 24;10(4):e0124908. doi: 10.1371/journal.pone.0124908 (PMC4409392; doi:10.1371/journal.pone.0124908)
Supplement: S2 Dataset — (XLS) [file pone.0124908.s002.xls]

## Sheet: consecutive cohort
StudyID	BIM deletion	Age	Ductal vs non-ductal1	Grade	HER2 overexpression	ER positivity	PR positivity	AJCC staging	tumor size (T)	Lymph node (N)	Death	Distant mets	overallsurvival (mon)	Relapse-free survival (mon)
CON-1	1	45	1	3	0	1	1	2	2	0	1	1	11.38	11.38
CON-2	1	46	1	1	0	1	0	1	1	0	0	0	65.13	65.13
CON-3	0	30	1	1	0	1	0	1	1	0	0	0	2.07	2.07
CON-4	0	31	1	2	0	1	1	1	1	0	0	0	72.85	72.85
CON-5	0	37	1	1	0	1	1	1	1	0	0	0	75.88	75.88
CON-6	0	42	1	1	0	1	1	1	1	0	0	0	84.59	84.59
CON-7	0	45	1	1	1	1	1	3	3	1	0	1	104.48	72.49
CON-8	0	46	1	2	0	1	1	2	2	0	0	0	68.52	68.52
CON-9	0	47	0	99	0	1	1	2	2	0	0	0	99.68	99.68
CON-10	0	86	0	2	0	0	0	2	2	0	1	0	24.36	24.36
CON-11	1	29	1	2	1	1	1	3	1	2	0	0	71.93	71.93
CON-12	1	31	1	3	0	1	0	3	2	3	0	1	88.27	37.87
CON-13	1	37	1	2	0	1	0	3	2	2	1	1	49.81	37
CON-14	1	37	1	2	0	1	1	3	1	3	0	0	89.79	89.79
CON-15	1	38	1	2	0	1	1	3	1	2	1	1	15.88	11.51
CON-16	1	40	1	2	1	0	0	3	2	2	1	1	101	26.79
CON-17	1	40	1	3	0	1	1	3	2	2	1	1	60.3	31.1
CON-18	1	41	1	2	0	1	1	3	2	2	0	0	92.94	92.94
CON-19	1	44	1	2	1	1	1	3	2	2	0	0	88.77	88.77
CON-20	1	44	1	2	0	1	1	3	3	1	0	0	77.46	77.46
CON-21	1	46	1	2	1	0	0	3	2	3	1	1	43.82	20.02
CON-22	1	46	1	2	1	0	0	3	3	2	0	0	87.06	87.06
CON-23	1	47	1	2	1	1	0	3	3	2	0	0	98.56	98.56
CON-24	1	50	1	2	0	0	0	3	1	2	1	1	28.37	26.1
CON-25	1	51	1	2	0	0	0	3	3	2	1	1	11.84	9.37
CON-26	1	51	1	2	0	1	0	3	2	3	0	0	75.55	75.55
CON-27	1	52	1	2	0	1	0	3	3	0	0	1	71.11	33.57
CON-28	1	52	1	2	0	1	0	3	1	2	0	0	91.59	91.59
CON-29	1	54	1	1	0	1	1	3	2	2	0	0	101.13	101.13
CON-30	1	56	1	2	1	0	0	3	2	2	1	1	50.37	28.11
CON-31	1	56	0	99	0	1	1	3	1	3	1	1	79.79	25.41
CON-32	1	56	1	3	0	1	0	3	2	2	1	0	22.98	22.98
CON-33	1	60	1	2	0	1	1	3	1	2	0	0	101.26	101.26
CON-34	1	64	1	2	0	1	0	3	2	2	1	1	22.39	12.82
CON-35	1	72	1	2	0	1	0	3	2	2	0	0	32.68	32.68
CON-36	1	85	1	2	0	0	0	3	3	3	0	0	74.1	74.1
CON-37	0	25	0	99	1	1	0	3	3	1	1	1	49.32	18.21
CON-38	0	27	1	2	0	1	0	3	3	3	0	0	87.88	87.88
CON-39	0	29	1	2	0	1	1	3	2	1	0	0	77.56	77.56
CON-40	0	30	1	2	1	0	0	3	2	2	0	0	94.78	94.78
CON-41	0	32	1	2	0	1	0	3	2	3	0	0	82.78	82.78
CON-42	0	33	1	3	0	1	1	3	2	2	0	0	64.08	64.08
CON-43	0	36	1	2	0	0	0	3	3	2	1	1	26.99	12.53
CON-44	0	36	1	2	1	0	0	3	2	2	0	0	87.29	87.29
CON-45	0	36	1	2	0	1	0	3	3	2	0	0	82.06	82.06
CON-46	0	36	1	3	1	1	1	3	3	2	0	0	72.03	72.03
CON-47	0	37	1	2	0	1	1	3	1	2	0	1	104.65	0.66
CON-48	0	37	1	2	0	1	1	3	3	1	1	1	29.82	12
CON-49	0	37	1	2	0	1	1	3	3	2	0	0	82.22	82.22
CON-50	0	37	1	2	0	0	0	3	1	3	0	0	36.59	36.59
CON-51	0	38	1	2	1	0	0	3	3	2	1	1	31.43	29.98
CON-52	0	40	1	2	0	1	1	3	2	2	0	0	89.06	89.06
CON-53	0	40	1	2	0	1	1	3	3	3	0	0	70.92	70.92
CON-54	0	40	1	2	0	1	1	3	2	3	0	0	71.87	71.87
CON-55	0	41	1	3	1	0	0	3	3	2	0	1	94.78	61.22
CON-56	0	41	1	3	1	1	1	3	2	3	0	0	81.7	81.7
CON-57	0	42	1	3	0	0	0	3	2	3	1	1	28.64	11.38
CON-58	0	42	1	3	1	0	0	3	2	2	1	1	38.24	28.14
CON-59	0	42	1	1	0	1	0	3	3	2	0	0	79.2	79.2
CON-60	0	43	1	2	0	1	1	3	3	2	0	0	79.17	3.75
CON-61	0	43	1	3	0	0	0	3	2	3	1	1	42.21	22.95
CON-62	0	43	1	1	0	1	0	3	2	2	0	0	95.57	95.57
CON-63	0	43	1	1	0	1	1	3	1	2	0	0	73.45	73.45
CON-64	0	43	1	2	1	1	1	3	1	3	1	0	24.2	24.2
CON-65	0	45	1	2	1	0	0	3	3	3	1	1	84.59	52.5
CON-66	0	45	1	3	0	1	0	3	3	1	1	1	61.25	31.56
CON-67	0	45	1	1	0	1	0	3	2	2	0	0	60.79	60.79
CON-68	0	45	1	2	0	1	0	3	3	3	0	0	59.34	59.34
CON-69	0	45	1	2	0	1	1	3	2	2	0	0	80.22	80.22
CON-70	0	45	1	2	0	1	1	3	1	3	0	0	92.81	92.81
CON-71	0	47	1	1	0	1	0	3	2	2	0	0	103.5	103.5
CON-72	0	47	1	2	0	1	1	3	1	3	0	0	104.78	104.78
CON-73	0	47	1	2	0	1	1	3	2	2	0	0	78.67	78.67
CON-74	0	47	1	2	0	0	0	3	1	3	0	0	75.12	75.12
CON-75	0	47	1	3	0	1	1	3	3	1	0	0	36.43	36.43
CON-76	0	48	1	2	0	1	1	3	2	3	0	1	94.32	51.06
CON-77	0	48	1	1	0	1	1	3	2	2	0	0	99.65	99.65
CON-78	0	48	1	3	1	1	0	3	2	2	0	0	67.43	67.43
CON-79	0	49	1	2	0	1	1	3	3	2	0	0	105.63	105.63
CON-80	0	49	1	2	0	1	1	3	3	3	0	0	99.95	99.95
CON-81	0	49	1	3	0	1	1	3	3	3	0	0	78.38	78.38
CON-82	0	50	1	2	1	1	1	3	2	3	0	1	80.28	41.75
CON-83	0	50	1	2	0	1	1	3	3	1	0	1	77.59	27.48
CON-84	0	50	1	2	1	0	0	3	2	2	0	0	99.91	99.91
CON-85	0	50	1	2	0	1	1	3	2	2	0	0	80.32	80.32
CON-86	0	50	1	2	1	0	0	3	3	3	0	0	90.12	90.12
CON-87	0	51	1	2	0	1	0	3	1	2	0	0	95.05	95.05
CON-88	0	51	1	2	0	1	0	3	2	2	0	0	60.79	60.79
CON-89	0	51	1	2	0	0	0	3	3	3	0	0	84.2	84.2
CON-90	0	51	1	3	0	1	0	3	2	2	0	0	72.43	72.43
CON-91	0	52	1	2	0	1	1	3	3	1	0	1	103	57.93
CON-92	0	52	1	3	0	1	1	3	3	2	1	1	82.82	77.69
CON-93	0	52	1	3	0	1	1	3	2	3	1	1	45.11	29.16
CON-94	0	52	1	3	0	1	0	3	3	2	0	0	97.84	97.84
CON-95	0	52	1	3	1	0	0	3	2	3	0	0	80.78	80.78
CON-96	0	52	0	99	0	1	0	3	3	3	1	0	73.08	73.08
CON-97	0	53	1	2	0	0	0	3	2	2	0	0	15.16	15.16
CON-98	0	53	1	2	0	1	1	3	3	1	0	0	65.85	65.85
CON-99	0	53	1	3	1	1	0	3	2	2	0	0	103.3	103.3
CON-100	0	53	1	3	0	0	0	3	2	2	0	0	64.18	64.18
CON-101	0	54	1	2	0	0	0	3	3	2	1	1	65.46	18.31
CON-102	0	54	1	3	1	0	0	3	3	3	0	1	100.21	98.53
CON-103	0	54	1	1	0	1	1	3	2	2	0	0	84.95	84.95
CON-104	0	54	1	3	1	0	0	3	2	3	0	0	86.43	86.43
CON-105	0	54	1	3	1	0	1	3	3	1	0	0	65.36	65.36
CON-106	0	54	1	3	1	0	0	3	3	2	1	0	71.47	71.47
CON-107	0	55	1	2	1	1	0	3	2	3	0	1	77.46	36.76
CON-108	0	55	1	3	1	0	0	3	3	1	1	1	67.1	23.47
CON-109	0	55	1	1	0	0	1	3	2	3	0	0	84.07	84.07
CON-110	0	55	1	2	0	1	0	3	2	2	0	0	83.51	83.51
CON-111	0	55	1	3	0	1	0	3	3	1	0	0	104.52	104.52
CON-112	0	56	1	2	0	0	0	3	2	2	1	1	46.36	24.23
CON-113	0	57	0	99	1	1	1	3	1	2	0	1	75.12	49.15
CON-114	0	57	1	2	0	1	1	3	2	3	1	0	48.33	48.33
CON-115	0	57	1	3	1	1	0	3	2	2	0	0	40.34	40.34
CON-116	0	57	1	3	1	0	0	3	2	2	1	0	37.41	37.41
CON-117	0	58	1	3	0	1	0	3	3	3	1	1	47.15	15.29
CON-118	0	58	1	2	0	1	0	3	3	2	0	0	91.89	91.89
CON-119	0	58	1	2	0	1	0	3	2	2	0	0	76.44	76.44
CON-120	0	58	1	2	0	1	1	3	2	2	0	0	73.58	73.58
CON-121	0	59	1	2	0	1	0	3	2	2	0	0	76.18	76.18
CON-122	0	60	1	2	0	1	0	3	2	3	1	0	44.05	44.05
CON-123	0	60	1	2	0	1	0	3	2	2	0	0	85.15	85.15
CON-124	0	60	0	99	0	1	1	3	3	1	0	0	55.56	55.56
CON-125	0	62	1	1	0	0	0	3	2	2	0	0	99.85	99.85
CON-126	0	62	1	2	0	1	0	3	2	3	0	0	102.61	102.61
CON-127	0	63	1	3	0	0	0	3	2	3	0	0	100.04	100.04
CON-128	0	63	1	3	1	0	0	3	2	2	0	0	76.7	76.7
CON-129	0	64	1	1	0	1	0	3	3	2	0	1	65.52	30.44
CON-130	0	66	1	2	0	0	0	3	3	3	1	1	13.55	7.63
CON-131	0	68	1	3	0	1	0	3	3	3	1	1	40.96	5.69
CON-132	0	70	1	1	0	1	1	3	3	2	1	0	24	24
CON-133	0	72	1	3	1	0	0	3	2	2	0	0	79.82	79.82
CON-134	0	73	1	2	0	1	0	3	3	2	0	0	84.99	84.99
CON-135	0	76	1	3	0	0	0	3	3	1	1	0	18.21	18.21
CON-136	0	77	1	1	0	1	1	3	1	3	0	0	100.93	100.93
CON-137	0	79	1	3	0	1	0	3	2	2	1	1	12.62	11.8
CON-138	1	29	1	1	0	1	1	2	1	1	0	0	33.57	33.57
CON-139	1	30	1	2	0	1	1	2	2	0	1	1	85.18	36.82
CON-140	1	31	1	2	1	1	1	2	2	0	0	0	80.45	68.45
CON-141	1	33	1	1	0	1	0	2	2	1	0	0	66.81	66.81
CON-142	1	34	1	3	1	0	0	2	2	0	0	0	96.99	96.99
CON-143	1	35	1	2	1	1	0	2	2	1	1	1	54.05	26.79
CON-144	1	35	1	2	0	1	1	2	2	0	0	0	68.02	68.02
CON-145	1	36	1	3	0	1	0	2	2	1	0	1	87.02	43.66
CON-146	1	36	1	1	0	1	0	2	2	1	0	0	80.38	80.38
CON-147	1	36	1	2	1	1	1	2	1	1	0	0	81.83	81.83
CON-148	1	38	1	3	0	1	1	2	1	1	0	0	79.3	37.68
CON-149	1	38	1	3	1	1	1	2	1	0	0	0	62.37	62.37
CON-150	1	39	1	2	0	1	1	2	1	1	1	1	85	38.99
CON-151	1	40	1	2	1	1	0	2	2	1	0	1	70.39	64.37
CON-152	1	40	1	2	0	1	1	2	2	0	0	0	97.12	97.12
CON-153	1	41	1	2	1	0	0	2	2	0	0	0	67.43	67.43
CON-154	1	42	0	99	0	1	1	2	2	1	0	1	103.79	73.25
CON-155	1	42	1	2	0	1	1	2	2	1	0	0	3.55	3.55
CON-156	1	42	1	2	0	1	0	2	2	1	0	0	74.2	74.2
CON-157	1	42	1	2	0	1	1	2	2	0	0	0	67.4	67.4
CON-158	1	42	1	3	1	1	0	2	2	1	0	0	100.6	100.6
CON-159	1	44	1	1	0	1	1	2	2	0	0	0	83.57	83.57
CON-160	1	44	1	2	0	1	1	2	2	1	0	0	76.18	76.18
CON-161	1	44	1	3	1	0	0	2	2	0	0	0	101.19	101.19
CON-162	1	45	1	3	1	0	0	2	1	1	0	1	83.21	50.79
CON-163	1	45	1	2	0	1	0	2	2	0	0	0	64.87	64.87
CON-164	1	45	1	3	0	0	0	2	2	0	0	0	74.33	74.33
CON-165	1	45	0	99	0	1	1	2	2	0	0	0	74.47	74.47
CON-166	1	46	1	2	0	1	1	2	2	0	0	0	102.61	102.61
CON-167	1	46	1	2	1	1	0	2	2	0	0	0	88.83	88.83
CON-168	1	46	1	3	0	1	1	2	2	1	0	0	74.24	74.24
CON-169	1	47	1	3	1	0	0	2	2	1	1	1	36.39	33.53
CON-170	1	47	1	2	0	1	0	2	2	0	0	0	100.11	100.11
CON-171	1	47	1	2	0	1	1	2	1	1	0	0	85.22	85.22
CON-172	1	47	1	2	0	1	1	2	2	1	0	0	72.82	72.82
CON-173	1	48	1	2	0	1	0	2	2	1	0	0	84.36	84.36
CON-174	1	48	1	3	1	1	1	2	2	0	0	0	86.6	86.6
CON-175	1	48	1	3	0	1	0	2	1	1	0	0	81.63	81.63
CON-176	1	49	1	3	1	0	0	2	2	1	0	0	86.14	86.14
CON-177	1	50	1	1	0	1	1	2	1	1	0	0	77.36	77.36
CON-178	1	50	1	2	1	0	0	2	2	0	0	0	100.67	100.67
CON-179	1	50	1	2	0	1	1	2	2	0	0	0	84.26	84.26
CON-180	1	50	1	2	0	1	1	2	2	1	0	0	8.52	8.52
CON-181	1	51	1	2	1	0	0	2	3	1	1	0	51.95	51.95
CON-182	1	51	1	3	0	0	0	2	2	0	0	0	91.3	91.3
CON-183	1	54	1	3	0	0	0	2	3	1	0	0	78.48	78.48
CON-184	1	55	1	2	0	1	0	2	2	1	0	0	89.1	89.1
CON-185	1	55	1	3	0	1	1	2	2	0	0	0	76.24	76.24
CON-186	1	56	1	3	0	0	0	2	2	0	0	0	101.79	101.79
CON-187	1	56	1	3	1	0	0	2	2	1	0	0	90.35	90.35
CON-188	1	60	1	2	1	0	0	2	2	0	0	0	73.64	73.64
CON-189	1	60	1	3	1	0	0	2	2	0	0	0	100.64	100.64
CON-190	1	60	1	3	0	0	0	2	1	1	1	0	15.06	15.06
CON-191	1	63	1	1	0	1	0	2	2	1	0	0	66.81	66.81
CON-192	1	65	1	2	0	0	0	2	2	0	0	0	56.68	56.68
CON-193	1	65	1	2	0	1	0	2	2	0	0	0	94.22	94.22
CON-194	1	67	1	2	0	1	1	2	2	1	0	0	91.4	91.4
CON-195	1	68	1	2	0	0	0	2	2	0	0	0	62.2	62.2
CON-196	1	70	1	1	0	1	0	2	2	1	1	1	59.67	36.72
CON-197	1	71	1	3	0	1	0	2	2	0	0	0	78.12	78.12
CON-198	1	83	1	3	0	0	0	2	2	0	1	0	48.69	48.69
CON-199	0	23	0	99	0	1	1	2	3	0	1	0	61.15	61.15
CON-200	0	26	1	3	0	0	0	2	2	0	0	0	66.94	66.94
CON-201	0	28	1	2	0	0	0	2	2	0	0	0	68.52	68.52
CON-202	0	28	1	2	0	1	0	2	2	0	0	0	65.59	65.59
CON-203	0	30	1	99	0	1	1	2	2	0	0	0	37.91	37.91
CON-204	0	31	1	2	0	1	1	2	2	1	0	0	73.71	73.71
CON-205	0	31	1	3	0	0	0	2	2	0	0	0	96.92	96.92
CON-206	0	31	1	3	0	1	0	2	3	3	0	0	69.04	69.04
CON-207	0	32	1	1	0	1	0	2	2	1	0	0	74.07	74.07
CON-208	0	32	1	2	0	0	1	2	1	1	0	0	79.13	79.13
CON-209	0	33	1	3	0	0	0	2	2	0	1	0	17.75	17.75
CON-210	0	34	1	99	0	1	0	2	1	1	1	1	41.75	16.11
CON-211	0	34	1	2	0	0	0	2	2	0	0	0	65.59	65.59
CON-212	0	35	1	2	0	1	1	2	2	1	0	0	92.09	26.96
CON-213	0	35	1	2	0	1	1	2	1	1	0	0	91.56	91.56
CON-214	0	35	1	2	0	1	0	2	2	0	0	0	68.09	68.09
CON-215	0	36	0	99	0	1	1	2	3	0	0	0	87.88	20.75
CON-216	0	36	1	2	1	1	1	2	1	1	0	0	83.8	83.8
CON-217	0	36	1	2	0	1	0	2	2	1	0	0	89.52	89.52
CON-218	0	36	1	2	0	1	0	2	2	1	0	0	66.81	66.81
CON-219	0	36	1	2	0	1	0	2	2	1	0	0	69.3	69.3
CON-220	0	36	1	3	0	1	0	2	2	1	0	0	97.08	97.08
CON-221	0	36	1	3	0	1	1	2	2	1	0	0	95.77	95.77
CON-222	0	36	1	3	0	1	1	2	2	0	0	0	85.81	85.81
CON-223	0	37	1	3	0	0	0	2	2	0	0	0	72.72	21.83
CON-224	0	37	1	2	0	1	1	2	3	1	0	1	81.17	63.45
CON-225	0	37	1	2	0	1	1	2	1	1	0	0	96.89	96.89
CON-226	0	37	1	2	0	1	0	2	2	0	0	0	90.44	90.44
CON-227	0	37	1	2	1	0	0	2	2	1	0	0	69.17	69.17
CON-228	0	38	1	2	0	1	0	2	2	1	0	1	78.21	19.56
CON-229	0	38	1	2	0	1	1	2	2	3	0	0	79.4	79.4
CON-230	0	38	1	2	0	1	1	2	2	1	0	0	71.01	71.01
CON-231	0	38	1	3	0	0	0	2	2	0	0	0	87.09	87.09
CON-232	0	38	1	3	1	0	0	2	2	1	0	0	80.32	80.32
CON-233	0	39	1	1	0	1	1	2	2	1	0	0	96.1	96.1
CON-234	0	39	1	2	1	1	0	2	2	1	0	0	68.02	68.02
CON-235	0	39	1	2	0	1	1	2	2	1	0	0	84.66	84.66
CON-236	0	39	1	2	0	1	0	2	1	1	0	0	82.85	82.85
CON-237	0	39	1	2	0	1	1	2	1	1	0	0	78.25	78.25
CON-238	0	39	1	2	0	1	0	2	2	0	0	0	73.55	73.55
CON-239	0	39	1	2	0	1	1	2	2	0	0	0	71.05	71.05
CON-240	0	40	1	3	0	0	0	2	2	0	1	1	24.62	18.08
CON-241	0	40	1	1	1	1	1	2	2	0	0	0	88.9	88.9
CON-242	0	40	1	2	0	1	0	2	2	0	0	0	99.02	99.02
CON-243	0	40	1	2	0	1	0	2	3	1	0	0	58.49	58.49
CON-244	0	41	1	2	0	1	0	2	2	1	1	1	99.95	75.91
CON-245	0	41	1	3	1	0	0	2	2	0	0	1	98.47	28.34
CON-246	0	41	1	3	0	0	1	2	3	0	0	0	7.27	7.27
CON-247	0	42	1	2	0	1	0	2	2	1	1	1	31.13	24.23
CON-248	0	42	1	2	0	1	1	2	2	1	0	1	71.77	22.98
CON-249	0	42	1	3	0	0	0	2	2	1	1	1	45.3	30.9
CON-250	0	42	1	1	0	1	1	2	2	1	0	0	94.65	94.65
CON-251	0	42	1	1	0	1	1	2	1	1	0	0	82.92	82.92
CON-252	0	42	1	1	0	1	0	2	2	2	0	0	75.22	75.22
CON-253	0	42	1	2	0	1	1	2	2	0	0	0	99.68	99.68
CON-254	0	42	1	2	0	1	1	2	2	1	0	0	62.3	62.3
CON-255	0	42	1	2	0	1	1	2	2	1	0	0	92.81	92.81
CON-256	0	42	1	2	0	1	0	2	2	1	0	0	92.02	92.02
CON-257	0	42	1	2	0	1	1	2	2	1	0	0	75.02	75.02
CON-258	0	42	1	2	0	1	1	2	2	1	0	0	75.58	75.58
CON-259	0	42	1	3	0	0	0	2	2	0	0	0	96.03	96.03
CON-260	0	43	1	2	0	1	1	2	1	1	1	1	91.53	55.07
CON-261	0	43	1	2	0	0	0	2	2	0	0	1	82.19	71.9
CON-262	0	43	1	1	0	1	0	2	2	0	0	0	86.96	86.96
CON-263	0	43	1	1	0	1	1	2	2	0	0	0	76.18	76.18
CON-264	0	43	1	2	0	1	1	2	1	1	0	0	104.09	104.09
CON-265	0	43	1	2	0	1	1	2	2	0	0	0	87.65	87.65
CON-266	0	43	1	2	0	1	1	2	2	1	0	0	82.95	82.95
CON-267	0	43	1	2	0	1	0	2	2	3	0	0	40.04	40.04
CON-268	0	43	0	99	0	1	1	2	2	1	0	0	88.14	88.14
CON-269	0	44	0	1	0	1	1	2	2	0	0	0	70.45	70.45
CON-270	0	44	1	2	1	0	1	2	2	0	0	0	99.06	99.06
CON-271	0	44	1	2	1	1	0	2	2	0	0	0	93.93	93.93
CON-272	0	44	1	2	0	1	1	2	2	2	0	0	84.69	84.69
CON-273	0	44	1	2	0	1	1	2	2	0	0	0	84.95	84.95
CON-274	0	44	1	3	0	0	0	2	1	1	0	0	72.69	72.69
CON-275	0	45	1	1	0	1	1	2	2	1	0	0	40.04	40.04
CON-276	0	45	1	1	0	1	1	2	2	1	0	0	86.6	86.6
CON-277	0	45	1	1	0	1	1	2	3	0	0	0	55.53	55.53
CON-278	0	45	1	1	0	1	0	2	2	0	0	0	81.99	81.99
CON-279	0	45	1	1	0	1	1	2	2	0	0	0	72.3	72.3
CON-280	0	45	1	1	0	1	1	2	2	1	0	0	71.8	71.8
CON-281	0	45	1	1	0	1	1	2	2	0	0	0	71.28	71.28
CON-282	0	45	1	2	0	1	1	2	2	1	0	0	81.44	81.44
CON-283	0	45	1	3	0	1	1	2	2	0	0	0	84.95	84.95
CON-284	0	45	1	3	0	1	1	2	2	1	0	0	79.17	79.17
CON-285	0	46	1	2	0	1	1	2	2	0	0	1	74.66	55.92
CON-286	0	46	1	3	1	1	1	2	2	1	0	1	86.99	24
CON-287	0	46	1	1	0	1	1	2	2	0	0	0	71.87	71.87
CON-288	0	46	1	2	0	1	1	2	2	0	0	0	97.55	97.55
CON-289	0	46	1	2	0	0	0	2	2	0	0	0	98.96	98.96
CON-290	0	46	1	2	0	1	1	2	2	1	0	0	93.4	93.4
CON-291	0	46	1	2	0	1	1	2	2	0	0	0	88.31	88.31
CON-292	0	46	1	2	0	1	1	2	1	1	0	0	49.55	49.55
CON-293	0	46	1	2	0	1	1	2	1	1	0	0	89.13	89.13
CON-294	0	46	1	2	0	1	1	2	3	0	0	0	84.43	84.43
CON-295	0	46	1	3	0	0	0	2	2	1	0	0	78.28	78.28
CON-296	0	47	1	1	1	0	0	2	3	3	1	1	40.57	16.08
CON-297	0	47	1	2	0	1	1	2	1	1	0	1	100.8	74.24
CON-298	0	47	1	99	1	0	0	2	1	2	1	1	27.19	17.33
CON-299	0	47	1	1	1	1	1	2	2	0	0	0	97.05	97.05
CON-300	0	47	1	1	0	1	1	2	2	1	0	0	85.58	85.58
CON-301	0	47	1	1	0	0	0	2	2	0	0	0	83.01	83.01
CON-302	0	47	1	1	0	1	1	2	2	1	0	0	75.75	75.75
CON-303	0	47	1	1	0	0	0	2	2	0	0	0	67.33	67.33
CON-304	0	47	1	2	0	1	1	2	1	1	0	0	99.65	99.65
CON-305	0	47	1	2	0	1	0	2	2	0	0	0	80.32	80.32
CON-306	0	47	1	2	0	1	1	2	2	0	0	0	86.07	86.07
CON-307	0	47	1	3	1	0	0	2	2	0	0	0	62.3	62.3
CON-308	0	48	1	2	0	1	1	2	2	0	0	1	77.36	66.05
CON-309	0	48	1	1	0	1	0	2	2	1	0	0	98.4	98.4
CON-310	0	48	1	1	1	1	1	2	2	1	0	0	76.9	76.9
CON-311	0	48	1	2	0	1	0	2	2	1	0	0	73.08	73.08
CON-312	0	48	1	2	0	1	1	2	2	1	0	0	87.42	87.42
CON-313	0	48	1	2	1	0	0	2	2	1	0	0	77.33	77.33
CON-314	0	48	1	3	1	1	0	2	2	1	0	0	92.42	92.42
CON-315	0	48	1	3	0	1	0	2	2	1	0	0	83.8	83.8
CON-316	0	49	1	1	0	1	1	2	2	0	1	1	33.24	5.82
CON-317	0	49	1	2	1	1	0	2	2	0	0	0	91.1	91.1
CON-318	0	49	1	2	0	0	0	2	2	1	0	0	94.85	94.85
CON-319	0	49	1	3	0	0	0	2	2	0	0	0	63.85	63.85
CON-320	0	49	1	3	0	1	1	2	2	2	0	0	89.39	89.39
CON-321	0	49	1	3	1	1	1	2	2	1	0	0	56.09	56.09
CON-322	0	49	1	3	0	0	0	2	2	1	0	0	63.78	63.78
CON-323	0	50	1	2	0	1	0	2	1	1	0	1	90.02	66.15
CON-324	0	50	1	3	0	0	1	2	2	1	1	1	36.07	26.33
CON-325	0	50	1	3	1	0	0	2	2	1	0	1	56.75	40.8
CON-326	0	50	1	1	0	1	1	2	1	1	0	0	87.98	87.98
CON-327	0	50	1	2	0	1	0	2	2	1	0	0	98.56	98.56
CON-328	0	50	1	2	0	1	1	2	2	1	0	0	73.22	73.22
CON-329	0	50	1	3	0	0	0	2	2	0	0	0	45.53	45.53
CON-330	0	51	1	2	0	0	0	2	2	1	1	1	67	25.97
CON-331	0	51	1	2	0	1	1	2	2	0	0	1	32.68	32.68
CON-332	0	51	1	2	0	1	1	2	2	0	0	0	98.4	98.4
CON-333	0	51	1	2	0	1	0	2	1	1	0	0	87.65	87.65
CON-334	0	51	1	2	0	1	0	2	2	1	0	0	73.35	73.35
CON-335	0	51	1	2	0	1	1	2	2	0	0	0	81.47	81.47
CON-336	0	51	1	2	0	1	0	2	2	0	0	0	69.04	69.04
CON-337	0	51	1	3	0	0	0	2	2	1	0	0	100.77	100.77
CON-338	0	51	1	3	0	1	1	2	2	1	0	0	101.26	101.26
CON-339	0	51	1	3	1	1	0	2	2	1	0	0	81.47	81.47
CON-340	0	51	1	3	1	0	0	2	1	1	0	0	81.99	81.99
CON-341	0	51	1	3	1	0	0	2	1	1	0	0	77.52	77.52
CON-342	0	51	1	3	0	1	0	2	2	0	0	0	69.67	69.67
CON-343	0	52	1	1	0	1	0	2	2	1	1	1	41.06	27.85
CON-344	0	52	1	2	0	0	0	2	3	3	1	1	33.11	8.84
CON-345	0	52	1	2	0	1	1	2	2	0	0	1	66.21	47.57
CON-346	0	52	1	3	0	0	0	2	2	1	0	1	81.7	14.01
CON-347	0	52	1	2	0	1	1	2	2	0	0	0	97.51	97.51
CON-348	0	52	1	2	0	1	0	2	2	1	0	0	87.48	87.48
CON-349	0	52	1	2	0	0	0	2	2	0	0	0	80.75	80.75
CON-350	0	52	0	99	1	1	1	2	1	1	0	0	72.23	72.23
CON-351	0	53	1	2	0	1	0	2	2	1	0	1	72.46	68.28
CON-352	0	53	1	2	0	0	0	2	2	0	0	1	41.92	17.65
CON-353	0	53	1	3	0	1	0	2	2	1	1	1	46.65	45.17
CON-354	0	53	1	1	0	1	0	2	2	0	0	0	93.14	93.14
CON-355	0	53	1	1	1	0	0	2	1	0	0	0	80.94	80.94
CON-356	0	53	1	2	0	0	1	2	2	0	0	0	93.11	93.11
CON-357	0	53	1	2	0	0	1	2	2	1	0	0	91.73	91.73
CON-358	0	53	1	2	0	0	0	2	2	0	0	0	1.18	1.18
CON-359	0	53	1	2	0	1	0	2	2	1	0	0	74.3	74.3
CON-360	0	53	1	3	0	1	1	2	2	1	1	0	27.78	27.78
CON-361	0	53	1	3	1	0	0	2	2	1	0	0	77.13	77.13
CON-362	0	53	0	99	0	1	0	2	2	1	0	0	96.1	96.1
CON-363	0	54	1	3	1	1	0	2	2	1	1	1	101.46	66.05
CON-364	0	54	1	3	0	1	1	2	2	1	0	1	74.93	36.95
CON-365	0	54	1	1	0	1	0	2	2	0	0	0	85.68	85.68
CON-366	0	54	1	1	0	0	0	2	2	0	0	0	77.62	77.62
CON-367	0	54	1	2	0	1	0	2	1	1	0	0	23.87	23.87
CON-368	0	54	1	2	0	1	1	2	2	1	0	0	99.02	99.02
CON-369	0	54	1	3	0	0	0	2	2	2	0	0	101.33	101.33
CON-370	0	54	1	3	0	0	0	2	2	0	0	0	91.82	91.82
CON-371	0	54	1	3	0	0	0	2	2	0	0	0	29.98	29.98
CON-372	0	55	1	2	1	0	0	2	2	0	1	1	46.88	23.7
CON-373	0	55	1	3	0	0	0	2	2	0	0	1	82.32	55.1
CON-374	0	55	1	1	0	1	0	2	2	0	0	0	93.34	93.34
CON-375	0	55	1	1	0	1	1	2	2	1	0	0	78.77	78.77
CON-376	0	55	1	2	0	0	0	2	2	0	0	0	93.67	93.67
CON-377	0	55	1	2	1	0	0	2	1	1	0	0	89.72	89.72
CON-378	0	55	1	2	0	0	0	2	2	0	1	0	1.12	1.12
CON-379	0	55	1	2	0	1	0	2	2	0	0	0	70.65	70.65
CON-380	0	55	1	3	1	0	0	2	2	1	0	0	87.32	87.32
CON-381	0	56	1	1	0	1	1	2	1	1	0	1	83.21	53.33
CON-382	0	56	1	2	0	1	0	2	2	0	0	0	95.74	95.74
CON-383	0	56	1	2	1	1	1	2	1	1	0	0	99.52	99.52
CON-384	0	56	1	2	0	1	1	2	1	1	0	0	81.3	81.3
CON-385	0	56	1	3	1	0	0	2	2	1	0	0	96.85	96.85
CON-386	0	57	1	3	0	0	0	2	2	1	0	0	72.66	27.52
CON-387	0	57	1	3	0	0	0	2	2	1	0	1	73.74	73.61
CON-388	0	57	1	3	1	0	0	2	1	1	0	1	83.93	61.87
CON-389	0	57	1	2	1	0	0	2	2	0	0	0	89.42	89.42
CON-390	0	57	1	2	1	0	0	2	2	0	0	0	78.94	78.94
CON-391	0	57	1	2	1	0	0	2	1	1	0	0	77.06	77.06
CON-392	0	57	1	3	0	0	0	2	2	0	0	0	83.41	83.41
CON-393	0	57	1	3	0	0	0	2	1	1	0	0	88.6	88.6
CON-394	0	58	1	2	0	1	1	2	1	1	0	1	99.88	98.83
CON-395	0	58	1	3	0	1	1	2	2	1	1	1	33.9	20.38
CON-396	0	58	1	1	0	1	1	2	2	0	0	0	74.56	74.56
CON-397	0	58	1	2	0	0	0	2	2	0	0	0	67.82	67.82
CON-398	0	58	1	2	0	1	0	2	2	1	0	0	71.28	71.28
CON-399	0	58	1	2	0	1	1	2	2	1	0	0	70.32	70.32
CON-400	0	59	1	2	0	0	0	2	2	1	1	1	36.43	25.94
CON-401	0	59	1	1	0	0	0	2	1	1	0	0	22.22	22.22
CON-402	0	59	1	2	1	0	0	2	1	1	0	0	87.72	87.72
CON-403	0	59	1	2	1	0	0	2	2	0	0	0	87.06	87.06
CON-404	0	59	1	3	0	0	0	2	2	1	0	0	72.99	72.99
CON-405	0	59	1	3	0	1	0	2	2	1	0	0	65.46	65.46
CON-406	0	60	1	1	0	1	1	2	2	1	0	1	105.24	105.17
CON-407	0	60	1	3	0	0	0	2	2	1	1	1	73.05	46.19
CON-408	0	60	1	1	0	1	1	2	2	0	0	0	65.56	65.56
CON-409	0	60	1	1	0	1	0	2	2	1	0	0	73.74	73.74
CON-410	0	60	1	2	0	1	0	2	2	1	0	0	98.5	98.5
CON-411	0	60	1	2	1	0	0	2	2	1	0	0	71.08	71.08
CON-412	0	60	1	3	0	0	0	2	2	0	0	0	84.39	84.39
CON-413	0	60	1	3	0	0	0	2	2	0	0	0	67.79	67.79
CON-414	0	60	0	99	0	1	0	2	2	0	0	0	60.69	60.69
CON-415	0	61	1	2	0	0	0	2	2	0	1	1	55.99	29.36
CON-416	0	61	1	2	0	1	1	2	1	1	0	0	97.84	97.84
CON-417	0	61	1	2	0	1	0	2	2	0	0	0	62.47	62.47
CON-418	0	61	1	3	1	0	0	2	2	2	0	0	101.46	101.46
CON-419	0	61	1	3	0	1	0	2	2	1	0	0	94.29	94.29
CON-420	0	62	1	3	1	0	0	2	2	0	1	1	47.24	38.89
CON-421	0	62	1	2	0	1	1	2	2	0	0	0	72.95	72.95
CON-422	0	62	1	2	0	1	0	2	2	0	0	0	63.52	63.52
CON-423	0	63	1	2	0	1	0	2	2	0	0	1	71.38	47.05
CON-424	0	64	1	1	0	1	0	2	2	1	1	1	22.09	19.07
CON-425	0	64	1	2	0	1	0	2	2	1	0	1	48.07	42.38
CON-426	0	64	1	1	0	1	0	2	2	1	0	0	95.21	95.21
CON-427	0	64	1	2	0	0	1	2	2	0	0	0	105.34	105.34
CON-428	0	64	1	2	0	1	1	2	1	1	0	0	70.72	70.72
CON-429	0	65	1	1	0	1	1	2	1	1	1	1	26.47	17.39
CON-430	0	65	1	2	0	0	0	2	2	0	1	1	49.81	20.88
CON-431	0	65	1	2	1	1	1	2	2	0	0	0	89.49	89.49
CON-432	0	65	1	2	0	1	0	2	2	0	0	0	85.71	85.71
CON-433	0	65	1	2	0	0	0	2	2	1	0	0	76.44	76.44
CON-434	0	66	1	1	0	1	0	2	1	1	0	0	74.76	74.76
CON-435	0	66	1	2	0	1	0	2	2	0	0	0	80.91	80.91
CON-436	0	66	1	2	1	1	0	2	2	0	0	0	73.41	73.41
CON-437	0	66	1	2	0	1	1	2	2	0	0	0	71.44	71.44
CON-438	0	66	1	2	0	1	1	2	2	1	0	0	70.92	70.92
CON-439	0	66	1	3	0	0	0	2	2	0	0	0	65.29	65.29
CON-440	0	67	1	2	1	0	0	2	2	1	0	0	90.31	90.31
CON-441	0	67	1	2	0	0	0	2	2	0	0	0	82.29	82.29
CON-442	0	67	0	99	0	1	1	2	2	0	0	0	65.06	65.06
CON-443	0	67	0	99	0	1	0	2	2	1	0	0	68.84	68.84
CON-444	0	68	1	2	0	1	0	2	2	0	0	0	101.79	101.79
CON-445	0	68	1	2	0	1	0	2	2	1	0	0	94.13	94.13
CON-446	0	68	1	2	1	0	0	2	1	1	0	0	80.52	80.52
CON-447	0	69	1	1	0	0	0	2	2	0	0	0	89.98	89.98
CON-448	0	70	1	2	0	1	1	2	2	0	0	0	60.99	60.99
CON-449	0	70	1	2	1	1	0	2	2	0	0	0	9.9	9.9
CON-450	0	70	0	99	0	1	1	2	2	0	0	0	92.22	92.22
CON-451	0	72	0	99	0	0	0	2	2	0	0	1	105.04	104.35
CON-452	0	74	1	2	0	1	0	2	2	0	0	0	73.18	73.18
CON-453	0	75	1	2	0	1	0	2	2	0	0	0	89.06	89.06
CON-454	0	77	1	3	0	1	0	2	2	1	1	1	50.96	49.51
CON-455	0	77	1	2	0	0	0	2	2	0	0	0	45.4	45.4
CON-456	0	77	1	3	0	0	0	2	2	1	1	0	57.5	57.5
CON-457	0	77	1	3	0	0	0	2	2	0	0	0	84.56	84.56
CON-458	0	80	1	2	0	1	1	2	2	1	1	1	68.48	35.97
CON-459	0	80	1	2	0	0	0	2	2	0	1	0	33.24	33.24
CON-460	0	82	1	2	0	0	0	2	2	1	0	0	38.37	38.37
CON-461	1	26	1	3	0	0	0	1	1	0	0	0	86.01	86.01
CON-462	1	28	1	1	0	1	0	1	1	0	0	0	97.32	97.32
CON-463	1	29	1	2	0	1	0	1	1	0	0	0	64.96	64.96
CON-464	1	34	1	1	0	1	1	1	1	0	0	0	89.13	89.13
CON-465	1	35	1	2	0	1	0	1	1	0	1	1	77.16	53.88
CON-466	1	35	1	3	1	0	0	1	1	0	0	0	74.63	74.63
CON-467	1	36	1	2	0	0	0	1	1	0	0	0	103.66	103.66
CON-468	1	37	1	2	0	1	0	1	1	0	0	0	87.72	87.72
CON-469	1	43	1	1	0	1	1	1	1	0	0	0	95.77	95.77
CON-470	1	44	1	3	1	1	1	1	1	0	0	0	59.11	59.11
CON-471	1	45	1	3	0	0	0	1	1	0	0	0	78.97	78.97
CON-472	1	45	0	99	0	1	1	1	1	0	0	0	95.51	95.51
CON-473	1	46	1	2	1	1	1	1	1	0	0	0	74.93	74.93
CON-474	1	46	1	2	0	1	0	1	1	0	0	0	74.93	74.93
CON-475	1	46	1	2	0	1	1	1	1	0	0	0	75.88	75.88
CON-476	1	46	1	2	0	1	1	1	1	1	0	0	72.07	72.07
CON-477	1	46	1	3	0	0	0	1	1	0	0	0	87.25	87.25
CON-478	1	47	1	1	0	1	1	1	1	0	0	0	104.68	104.68
CON-479	1	47	1	2	0	1	1	1	1	0	0	0	55.59	55.59
CON-480	1	48	1	1	0	1	1	1	1	0	0	0	71.15	71.15
CON-481	1	48	0	99	0	1	0	1	1	0	0	0	91.92	91.92
CON-482	1	48	0	99	0	1	1	1	1	0	0	0	73.84	73.84
CON-483	1	50	1	1	0	1	1	1	1	0	0	0	74.27	74.27
CON-484	1	50	1	2	0	1	1	1	1	0	0	0	80.71	80.71
CON-485	1	50	1	2	0	1	0	1	1	0	0	0	74.79	74.79
CON-486	1	50	1	2	0	0	1	1	1	0	0	0	77.1	77.1
CON-487	1	50	1	2	0	0	0	1	1	0	0	0	71.31	71.31
CON-488	1	51	1	1	0	1	1	1	1	0	0	1	91.56	75.35
CON-489	1	51	1	2	0	0	0	1	1	0	0	0	87.95	87.95
CON-490	1	51	1	3	1	0	0	1	1	0	0	0	75.91	75.91
CON-491	1	54	1	1	1	1	0	1	1	0	0	0	73.64	73.64
CON-492	1	55	1	3	1	0	0	1	1	0	0	0	83.57	83.57
CON-493	1	56	1	1	1	1	1	1	1	0	0	0	80.48	80.48
CON-494	1	57	1	3	0	0	0	1	1	0	1	1	51.75	37.35
CON-495	1	57	1	1	0	1	0	1	1	0	1	0	2.01	2.01
CON-496	1	57	1	2	0	1	1	1	1	0	0	0	93.24	93.24
CON-497	1	57	1	2	0	0	0	1	1	0	0	0	80.02	80.02
CON-498	1	60	0	99	1	1	1	1	1	0	0	0	84.89	84.89
CON-499	1	61	1	2	0	1	1	1	1	0	0	0	73.84	73.84
CON-500	1	62	1	1	0	1	1	1	1	0	0	0	80.22	80.22
CON-501	1	62	1	3	1	0	0	1	1	0	0	0	89.72	89.72
CON-502	1	66	1	1	0	1	0	1	1	0	0	0	75.22	75.22
CON-503	1	72	1	2	0	1	0	1	1	0	0	0	74.2	74.2
CON-504	1	74	1	1	0	1	1	1	1	0	0	0	88.64	88.64
CON-505	1	75	1	1	0	1	0	1	1	0	0	0	81.73	81.73
CON-506	0	24	1	2	0	0	0	1	1	0	0	0	102.61	102.61
CON-507	0	30	1	2	0	1	1	1	1	0	0	0	84.79	84.79
CON-508	0	30	0	99	0	1	1	1	1	0	0	0	71.15	71.15
CON-509	0	31	1	2	0	1	1	1	1	0	0	0	84.43	84.43
CON-510	0	32	1	3	1	0	0	1	1	0	1	1	44.05	14.96
CON-511	0	33	1	1	1	1	1	1	1	0	0	0	101.82	101.82
CON-512	0	34	1	1	0	0	0	1	1	0	0	0	69.5	69.5
CON-513	0	34	1	3	0	1	1	1	1	0	0	0	61.22	61.22
CON-514	0	34	1	3	1	1	0	1	1	0	0	0	40.11	40.11
CON-515	0	35	1	1	0	1	1	1	2	1	0	0	78.51	78.51
CON-516	0	35	1	2	1	1	1	1	1	0	0	0	99.48	99.48
CON-517	0	35	1	2	0	1	1	1	1	0	0	0	102.31	102.31
CON-518	0	35	1	2	0	1	1	1	1	0	0	0	36.36	36.36
CON-519	0	36	1	2	0	1	0	1	1	0	1	1	70.85	22.06
CON-520	0	36	1	1	0	1	0	1	1	0	0	0	83.05	83.05
CON-521	0	37	1	2	0	1	0	1	1	0	0	1	102.21	41
CON-522	0	37	1	1	0	1	1	1	1	0	0	0	67	67
CON-523	0	37	1	2	0	1	1	1	1	0	0	0	85.48	85.48
CON-524	0	37	1	2	0	1	0	1	1	0	0	0	85.87	85.87
CON-525	0	37	1	3	1	1	1	1	1	0	0	0	82.85	82.85
CON-526	0	38	1	1	0	1	1	1	1	0	0	0	72.95	72.95
CON-527	0	38	1	2	0	0	0	1	1	0	0	0	97.81	97.81
CON-528	0	38	0	2	0	1	0	1	1	0	0	0	67.04	67.04
CON-529	0	38	1	3	1	0	1	1	1	0	0	0	70.55	70.55
CON-530	0	38	0	99	0	1	1	1	1	0	0	0	102.25	102.25
CON-531	0	39	1	1	1	1	0	1	1	0	0	0	86.93	86.93
CON-532	0	39	1	1	0	1	1	1	1	0	0	0	84.07	84.07
CON-533	0	39	1	2	0	1	1	1	1	0	0	0	74.17	74.17
CON-534	0	39	1	3	0	1	1	1	1	0	0	0	84.33	84.33
CON-535	0	39	0	99	0	1	1	1	1	1	0	0	102.08	102.08
CON-536	0	40	1	1	0	1	1	1	1	0	0	0	101.1	101.1
CON-537	0	40	1	1	0	1	0	1	1	0	0	0	92.84	92.84
CON-538	0	40	1	1	0	1	0	1	1	0	0	0	68.55	68.55
CON-539	0	40	1	1	0	1	1	1	1	0	0	0	70.42	70.42
CON-540	0	40	1	2	0	1	1	1	1	0	0	0	84.16	84.16
CON-541	0	40	1	2	0	1	1	1	1	0	0	0	84.95	84.95
CON-542	0	40	1	3	0	0	0	1	1	0	0	0	79.04	79.04
CON-543	0	41	1	3	0	1	0	1	1	0	0	1	95.15	69.86
CON-544	0	41	1	1	0	1	1	1	1	0	0	0	81.3	81.3
CON-545	0	41	1	1	0	0	0	1	1	0	0	0	74.33	74.33
CON-546	0	41	1	2	0	0	0	1	1	0	0	0	101.29	101.29
CON-547	0	41	1	2	0	1	0	1	1	0	0	0	89.72	89.72
CON-548	0	41	1	2	0	0	0	1	1	0	0	0	89.69	89.69
CON-549	0	41	1	2	0	0	0	1	1	0	0	0	83.51	83.51
CON-550	0	41	1	2	0	1	1	1	1	0	0	0	69.5	69.5
CON-551	0	41	1	2	0	1	1	1	1	0	0	0	69.9	69.9
CON-552	0	41	1	3	0	0	0	1	1	0	0	0	88.87	88.87
CON-553	0	42	1	2	0	1	1	1	1	0	0	0	84.99	26.76
CON-554	0	42	1	1	0	0	1	1	1	0	0	0	101.26	101.26
CON-555	0	42	1	1	0	1	1	1	1	0	0	0	67.4	67.4
CON-556	0	42	1	1	0	1	1	1	1	0	0	0	74.86	74.86
CON-557	0	42	1	2	0	1	1	1	1	0	0	0	79.1	79.1
CON-558	0	42	1	2	1	0	0	1	1	0	0	0	76.87	76.87
CON-559	0	43	1	2	0	1	0	1	1	0	0	1	105.24	65.16
CON-560	0	43	1	1	0	0	0	1	1	0	0	0	82.72	82.72
CON-561	0	43	1	1	0	1	1	1	1	1	0	0	69.11	69.11
CON-562	0	43	1	2	0	1	0	1	1	0	0	0	72.99	72.99
CON-563	0	43	1	3	0	1	1	1	1	0	0	0	79.43	79.43
CON-564	0	44	1	1	0	1	0	1	1	0	0	0	96.85	96.85
CON-565	0	44	1	2	0	1	0	1	1	0	0	0	106.29	106.29
CON-566	0	44	1	2	0	1	1	1	1	0	0	0	83.08	83.08
CON-567	0	44	1	3	0	0	0	1	1	0	0	0	84.2	84.2
CON-568	0	44	0	99	0	1	1	1	1	0	0	0	101.85	101.85
CON-569	0	45	1	1	0	1	1	1	1	0	0	0	75.98	75.98
CON-570	0	45	1	2	0	1	1	1	1	0	0	0	25.71	25.71
CON-571	0	45	1	2	0	1	0	1	1	0	0	0	100.8	100.8
CON-572	0	45	1	2	1	0	0	1	1	0	0	0	97.12	97.12
CON-573	0	45	1	2	0	0	1	1	1	0	0	0	69.93	69.93
CON-574	0	45	1	2	0	1	1	1	1	0	0	0	90.08	90.08
CON-575	0	46	1	2	0	1	0	1	1	0	0	0	82.52	57.14
CON-576	0	46	1	2	0	0	0	1	1	0	1	1	17.69	17.59
CON-577	0	46	1	1	0	1	1	1	1	0	0	0	106.16	106.16
CON-578	0	46	1	1	0	1	1	1	1	0	0	0	94.85	94.85
CON-579	0	46	1	1	0	1	1	1	1	0	0	0	70.09	70.09
CON-580	0	46	1	1	0	1	1	1	1	0	0	0	24.53	24.53
CON-581	0	46	1	2	1	0	0	1	1	0	0	0	82.75	82.75
CON-582	0	46	1	2	1	0	0	1	1	1	0	0	67.27	67.27
CON-583	0	46	1	2	0	1	1	1	1	0	0	0	72.72	72.72
CON-584	0	46	1	2	1	0	0	1	1	0	0	0	58.52	58.52
CON-585	0	46	1	2	0	1	1	1	1	0	0	0	73.25	73.25
CON-586	0	46	1	3	0	0	0	1	1	0	0	0	73.97	73.97
CON-587	0	47	1	2	0	1	1	1	1	0	0	0	93.4	93.4
CON-588	0	47	1	2	1	1	0	1	1	0	0	0	68.35	68.35
CON-589	0	47	1	2	0	1	1	1	1	2	0	0	71.01	71.01
CON-590	0	48	1	1	0	1	1	1	1	0	0	1	105.27	81.14
CON-591	0	48	1	2	0	1	1	1	1	0	0	0	100.77	100.77
CON-592	0	48	1	2	1	1	0	1	2	0	0	0	96.3	96.3
CON-593	0	48	1	2	0	1	1	1	1	0	0	0	90.9	90.9
CON-594	0	48	1	2	0	1	1	1	1	0	0	0	66.44	66.44
CON-595	0	48	1	3	0	0	0	1	2	0	0	0	66.35	66.35
CON-596	0	49	1	1	1	1	1	1	1	0	0	0	86.83	86.83
CON-597	0	49	1	1	0	1	1	1	1	0	0	0	90.67	90.67
CON-598	0	49	1	2	0	0	0	1	1	0	0	0	101.72	101.72
CON-599	0	49	1	2	0	1	0	1	1	0	0	0	78.58	78.58
CON-600	0	49	1	2	1	0	0	1	1	0	0	0	74.66	74.66
CON-601	0	49	1	2	0	1	0	1	1	0	0	0	85.74	85.74
CON-602	0	49	1	3	0	0	0	1	1	0	0	0	30.35	30.35
CON-603	0	49	0	99	0	1	1	1	1	0	0	0	75.06	75.06
CON-604	0	50	1	1	0	1	1	1	1	0	0	1	85.35	52.96
CON-605	0	50	1	3	0	0	0	1	1	0	0	1	101.49	66.67
CON-606	0	50	1	1	0	0	0	1	1	0	0	0	99.06	99.06
CON-607	0	50	1	2	0	1	0	1	1	0	0	0	70.59	70.59
CON-608	0	50	1	3	0	0	0	1	1	0	0	0	104.02	104.02
CON-609	0	51	1	1	0	1	1	1	1	0	0	0	71.51	71.51
CON-610	0	51	1	2	0	1	0	1	1	0	0	0	100.47	100.47
CON-611	0	51	1	2	0	1	1	1	1	0	0	0	95.9	95.9
CON-612	0	51	1	2	0	1	1	1	1	0	0	0	92.19	92.19
CON-613	0	51	1	2	0	1	1	1	1	0	0	0	88.37	88.37
CON-614	0	51	1	2	0	1	1	1	1	0	0	0	86.27	86.27
CON-615	0	51	1	2	1	0	0	1	1	0	0	0	72.3	72.3
CON-616	0	51	1	3	1	0	0	1	1	0	0	0	100.57	100.57
CON-617	0	51	1	3	1	1	1	1	1	0	0	0	72.72	72.72
CON-618	0	51	1	3	0	1	1	1	1	0	0	0	70.78	70.78
CON-619	0	51	0	99	0	1	1	1	1	1	0	0	68.55	68.55
CON-620	0	52	1	1	0	1	0	1	1	0	0	0	100.8	100.8
CON-621	0	52	1	1	0	1	1	1	1	0	0	0	96.39	96.39
CON-622	0	52	1	1	1	0	0	1	1	0	0	0	90.77	90.77
CON-623	0	52	1	1	0	1	1	1	1	0	0	0	69.44	69.44
CON-624	0	52	1	2	0	1	0	1	1	0	0	0	90.15	90.15
CON-625	0	52	1	2	1	0	0	1	1	0	1	0	16.27	16.27
CON-626	0	52	1	2	0	0	0	1	1	0	0	0	80.88	80.88
CON-627	0	52	1	2	0	1	1	1	1	0	0	0	68.71	68.71
CON-628	0	52	1	3	1	0	0	1	1	0	0	0	90.58	90.58
CON-629	0	52	1	3	0	0	0	1	1	0	0	0	84.33	84.33
CON-630	0	52	1	3	1	0	0	1	1	1	0	0	71.15	71.15
CON-631	0	53	1	2	1	0	0	1	1	0	0	0	62.17	62.17
CON-632	0	53	1	2	0	0	0	1	1	0	0	0	83.15	83.15
CON-633	0	53	1	2	0	1	0	1	1	0	0	0	0.69	0.69
CON-634	0	53	1	2	0	1	0	1	1	0	0	0	75.29	75.29
CON-635	0	53	1	3	0	0	0	1	1	1	0	0	85.87	85.87
CON-636	0	54	1	2	0	0	0	1	1	0	0	0	84.66	84.66
CON-637	0	54	1	2	0	0	0	1	1	0	0	0	36.69	36.69
CON-638	0	54	1	3	1	0	0	1	1	0	0	0	82.19	82.19
CON-639	0	55	1	1	0	1	0	1	1	0	0	0	89.69	89.69
CON-640	0	55	1	2	1	1	1	1	1	0	0	0	85.28	85.28
CON-641	0	55	1	2	0	1	1	1	1	0	0	0	88.34	88.34
CON-642	0	55	1	2	0	1	0	1	1	0	0	0	85.64	85.64
CON-643	0	55	1	2	1	1	0	1	1	0	0	0	75.25	75.25
CON-644	0	55	1	2	1	1	0	1	1	0	0	0	74.4	74.4
CON-645	0	55	1	2	1	0	1	1	1	0	0	0	74.56	74.56
CON-646	0	55	1	3	1	0	0	1	1	0	0	0	101.75	101.75
CON-647	0	56	1	2	0	1	1	1	1	0	0	0	100.31	100.31
CON-648	0	56	1	2	0	1	0	1	1	0	0	0	69.86	69.86
CON-649	0	56	1	3	0	0	0	1	1	0	0	0	98.76	98.76
CON-650	0	57	1	2	0	0	0	1	1	0	0	1	72.16	16.73
CON-651	0	57	1	1	0	1	1	1	1	0	0	0	95.7	95.7
CON-652	0	57	1	2	1	0	0	1	1	1	0	0	86.83	86.83
CON-653	0	57	1	2	1	1	1	1	1	0	0	0	68.42	68.42
CON-654	0	58	1	2	0	0	0	1	1	0	1	1	30.61	29.13
CON-655	0	58	1	1	0	1	1	1	1	0	0	0	93.99	93.99
CON-656	0	58	1	1	0	1	1	1	1	0	0	0	90.87	90.87
CON-657	0	58	1	1	0	1	1	1	1	0	0	0	76.18	76.18
CON-658	0	58	1	3	1	1	0	1	1	0	0	0	48.79	48.79
CON-659	0	58	1	3	0	1	0	1	1	0	0	0	78.74	78.74
CON-660	0	58	0	99	0	1	1	1	1	0	0	0	75.22	75.22
CON-661	0	59	1	1	0	1	1	1	1	0	0	0	70.62	70.62
CON-662	0	59	1	1	0	1	1	1	1	0	0	0	70.16	70.16
CON-663	0	59	1	2	0	1	0	1	1	0	0	0	75.12	75.12
CON-664	0	59	1	2	1	0	0	1	1	0	0	0	80.05	80.05
CON-665	0	59	1	2	0	0	0	1	1	0	0	0	73.81	73.81
CON-666	0	59	1	2	0	1	0	1	1	0	0	0	70.52	70.52
CON-667	0	60	1	2	0	1	0	1	1	0	0	0	71.11	71.11
CON-668	0	60	1	3	1	0	0	1	1	0	0	0	70.72	70.72
CON-669	0	61	1	1	1	1	1	1	1	0	0	0	74.79	74.79
CON-670	0	62	1	2	0	1	0	1	1	0	0	0	100.8	100.8
CON-671	0	62	1	2	1	0	0	1	1	0	0	0	60.49	60.49
CON-672	0	63	1	1	0	1	0	1	1	0	0	0	90.41	90.41
CON-673	0	64	1	2	0	0	0	1	1	0	0	1	80.45	40.96
CON-674	0	64	1	2	0	1	1	1	1	0	1	0	37.87	37.87
CON-675	0	65	1	3	1	0	0	1	1	0	0	1	79.17	36.03
CON-676	0	65	1	2	0	0	0	1	1	0	0	0	61.68	61.68
CON-677	0	65	1	2	0	1	1	1	1	0	0	0	87.39	87.39
CON-678	0	65	1	2	0	1	1	1	1	0	0	0	84.95	84.95
CON-679	0	66	0	99	0	1	1	1	1	0	1	1	67.92	47.38
CON-680	0	66	1	2	0	1	0	1	1	1	0	0	90.15	90.15
CON-681	0	66	1	2	0	0	0	1	1	0	0	0	83.08	83.08
CON-682	0	68	1	1	0	1	1	1	1	0	0	0	103.23	103.23
CON-683	0	68	1	2	0	1	0	1	1	0	0	0	61.94	61.94
CON-684	0	69	1	3	0	1	1	1	1	0	0	0	78.81	78.81
CON-685	0	70	1	2	0	1	1	1	1	0	0	0	75.06	75.06
CON-686	0	72	1	2	1	1	1	1	1	0	0	1	89.49	69.04
CON-687	0	73	1	1	0	1	1	1	1	0	0	0	81.96	81.96
CON-688	0	75	1	2	0	1	1	1	1	0	0	0	85.38	85.38
CON-689	0	75	1	3	1	0	0	1	1	0	1	0	11.87	11.87
CON-690	0	77	1	2	0	1	0	1	1	0	0	0	71.15	71.15
CON-691	0	80	1	1	0	1	0	1	1	0	0	0	88.41	88.41
CON-692	0	80	1	2	0	1	1	1	1	0	0	0	81.44	81.44
