# Supplementary material for: High Prevalence of the BIM Deletion Polymorphism in Young Female Breast Cancer in an East Asian Country
Source: PLoS One. 2015 Apr 24;10(4):e0124908. doi: 10.1371/journal.pone.0124908 (PMC4409392; doi:10.1371/journal.pone.0124908)
Supplement: S3 Dataset — (XLS) [file pone.0124908.s003.xls]

## Sheet: metastatic cohort
Study No	BIM deletion	Histology	Grade	PR positivity	Age-initial diagnosis
MET-1	1	1	2	1	25.6016
MET-2	0	1	99	1	26.193
MET-3	0	1	3	0	26.7598
MET-4	1	1	3	0	27.1294
MET-5	0	1	2	1	27.5236
MET-6	1	1	1	0	29.2704
MET-7	1	0	2	1	30.768
MET-8	1	1	2	1	31.1786
MET-9	0	1	3	1	31.6632
MET-10	0	1	3	0	32.0684
MET-11	0	1	1	1	33.5743
MET-12	1	1	2	1	34.1793
MET-13	0	1	99	0	34.4038
MET-14	0	1	99	0	34.4586
MET-15	0	1	2	1	34.8474
MET-16	0	1	99	0	35.154
MET-17	0	1	2	1	35.937
MET-18	1	1	2	1	36.5065
MET-19	1	1	99	0	36.6626
MET-20	0	1	1	1	36.7748
MET-21	1	1	2	0	37.0185
MET-22	1	1	99	1	37.3717
MET-23	0	1	2	1	37.5633
MET-24	0	1	2	1	37.8508
MET-25	0	1	99	1	37.911
MET-26	0	1	3	1	38.1684
MET-27	0	99	99	1	38.2341
MET-28	1	1	3	1	38.2642
MET-29	0	1	3	1	38.8556
MET-30	0	1	1	1	38.9185
MET-31	0	1	2	0	39.1704
MET-32	0	99	99	0	39.8111
MET-33	0	1	99	1	39.9589
MET-34	0	1	3	1	39.9754
MET-35	0	1	2	1	40.0137
MET-36	0	1	2	1	40.2327
MET-37	1	1	2	1	40.8378
MET-38	1	1	1	1	40.8843
MET-39	0	1	99	1	41.013
MET-40	0	1	2	1	41.4675
MET-41	0	1	2	1	41.7988
MET-42	0	1	99	1	41.8645
MET-43	0	1	1	1	41.9138
MET-44	0	1	2	1	42.1246
MET-45	0	0	99	0	42.2067
MET-46	0	1	2	1	42.3162
MET-47	1	1	99	1	42.319
MET-48	0	1	1	1	42.5517
MET-49	0	1	2	1	42.5982
MET-50	1	1	3	1	42.705
MET-51	0	1	3	1	42.7269
MET-52	0	1	99	0	42.7652
MET-53	0	1	99	1	42.872
MET-54	0	0	99	1	43.1513
MET-55	0	1	3	0	43.3949
MET-56	0	1	99	1	43.4305
MET-57	1	1	3	1	43.8713
MET-58	0	1	99	1	43.9316
MET-59	0	0	99	1	44.1123
MET-60	0	99	99	1	44.2546
MET-61	0	1	99	1	44.3121
MET-62	0	0	2	1	44.5503
MET-63	0	1	1	1	44.5695
MET-64	1	1	1	1	44.8296
MET-65	0	1	2	0	45.3908
MET-66	1	1	99	1	45.5168
MET-67	0	1	2	1	45.6646
MET-68	0	1	2	1	45.7358
MET-69	0	1	1	0	45.8207
MET-70	1	1	2	0	46.0315
MET-71	0	1	2	1	46.1547
MET-72	0	1	99	1	46.5791
MET-73	0	1	2	1	46.768
MET-74	0	1	1	1	47.0965
MET-75	0	1	1	1	47.2936
MET-76	0	1	2	1	47.3292
MET-77	0	1	2		47.3758
MET-78	1	99	99	1	47.4853
MET-79	0	1	99	0	47.6167
MET-80	0	1	99	0	47.7837
MET-81	1	1	99	0	47.989
MET-82	0	1	1	0	48.0027
MET-83	1	99	99	1	48.0931
MET-84	0	1	2	0	48.178
MET-85	0	1	2	1	48.2163
MET-86	1	0	99	1	48.3669
MET-87	0	1	1	0	48.4791
MET-88	0	1	1	1	48.6461
MET-89	0	1	3	0	48.6927
MET-90	1	0	2	1	49.473
MET-91	0	1	2	1	49.6701
MET-92	0	1	2	0	49.7139
MET-93	0	1	2	1	49.8289
MET-94	0	1	99	0	49.8344
MET-95	0	0	2	0	49.9028
MET-96	0	0	99	1	50.0808
MET-97	0	1	2	1	50.2259
MET-98	0	1	3	0	50.2533
MET-99	1	1	3	0	50.2998
MET-100	0	1	2	1	50.4038
MET-101	0	1	99	0	50.4997
MET-102	0	1	1	0	50.5352
MET-103	0	1	1	1	50.9131
MET-104	0	1	99	0	50.9322
MET-105	1	1	2	1	50.9541
MET-106	0	1	2	1	51.0116
MET-107	0	1	3	1	51.1321
MET-108	0	1	2	1	51.3128
MET-109	0	1	99	1	51.332
MET-110	0	1	2	1	51.54
MET-111	0	0	2	0	51.6277
MET-112	0	1	2	1	51.9261
MET-113	0	1	3	1	51.9644
MET-114	0	99	99	0	51.9644
MET-115	0	0	99	1	52.0192
MET-116	0	0	99	1	52.1287
MET-117	0	1	2	1	52.4298
MET-118	1	1	3	0	52.7967
MET-119	0	1	2	1	52.8816
MET-120	0	99	99	1	53.3224
MET-121	0	1	2	1	53.3662
MET-122	0	1	2	1	53.4401
MET-123	0	1	2	1	53.6509
MET-124	0	0	1	1	53.7112
MET-125	0	1	99	0	53.7687
MET-126	0	1	1	1	53.87
MET-127	0	1	2	1	53.9466
MET-128	1	0	99	1	54.1739
MET-129	0	1	99	0	54.2122
MET-130	0	1	99		54.3107
MET-131	0	1	3	1	54.694
MET-132	0	1	3	1	54.7433
MET-133	0	1	2	0	54.872
MET-134	1	1	1	1	55.6632
MET-135	0	1	2	1	55.9316
MET-136	0	1	99	1	56.2053
MET-137	1	1	2	1	56.3943
MET-138	0	1	2	0	56.4326
MET-139	1	0	99	1	56.5257
MET-140	0	1	2	1	56.6297
MET-141	0	1	2	0	56.9254
MET-142	0	1	3	0	57.1417
MET-143	0	1	2	1	57.1636
MET-144	0	1	99	0	57.577
MET-145	0	1	99	0	57.87
MET-146	0	1	1	0	58.4148
MET-147	0	1	2	1	58.5407
MET-148	0	1	99	0	59.2197
MET-149	0	1	3	1	59.8467
MET-150	1	1	2	1	59.9179
MET-151	0	1	2	0	60.0657
MET-152	1	1	2	1	60.5996
MET-153	0	1	99	1	61.7495
MET-154	0	1	2	0	62.653
MET-155	0	0	3	0	62.8008
MET-156	0	1	1	1	62.8309
MET-157	1	1	3	1	62.9897
MET-158	0	1	1	0	63.6797
MET-159	0	1	1	1	64.0438
MET-160	0	1	3	0	64.3149
MET-161	0	1	1	1	64.4326
MET-162	0	1	2	1	64.5667
MET-163	1	1	99	1	65.3498
MET-164	0	1	3	0	65.7823
MET-165	0	99	99	0	65.9165
MET-166	0	1	2	0	66.4914
MET-167	0	1	2	0	67.3402
MET-168	0	1	2	1	67.3922
MET-169	0	1	3	1	68.1342
MET-170	0	1	2	1	68.178
MET-171	0	0	2	0	68.9281
MET-172	0	1	99	0	69.3142
MET-173	0	1	99	1	69.5359
MET-174	0	1	1	1	69.8179
MET-175	0	1	2	1	70.9678
MET-176	0	1	2	1	71.8412
MET-177	0	0	99	1	72.1506
MET-178	0	1	99	0	72.4079
MET-179	0	1	3	1	72.9582
MET-180	0	1	2	0	74.4066
MET-181	0	1	2	0	75.1978
MET-182	0	1	3	0	75.6687
MET-183	0	1	2	0	76.6051
MET-184	0	1	99	1	76.6352
MET-185	0	0	99	1	76.9227
MET-186	0	1	99	1	77.1472
MET-187	0	1	2	1	79.5921
MET-188	0	1	2	1	80.2163
MET-189	1	1	1	1	81.8426
